# Supplementary material for: Galaxy and Apollo as a biologist-friendly interface for high-quality cooperative phage genome annotation
Source: PLoS Comput Biol. 2020 Nov 2;16(11):e1008214. doi: 10.1371/journal.pcbi.1008214 (PMC7660901; doi:10.1371/journal.pcbi.1008214)
Supplement: S1 Table — The current working versions of the tools presented here are available at https://github.com/TAMU-CPT/galaxy-tools. (XLSX) [file pcbi.1008214.s001.xlsx]

## Sheet: S1 Table
Tool Name	XML	Script	Maintainer	Workflow
Input Dataset	N/A (Built-In)	N/A (Built-In)	Galaxy Team	S, F, C
Remove Description	/fasta/fasta_remove_id.xml	/fasta/fasta_remove_id.py	CPT	S, F
Glimmer3 Predict ORFs (not knowledge-based)	N/A (External)	N/A (External)	External	S
MetaGeneAnnotator	N/A (External)	N/A (External)	External	S
Get open reading frames (ORFs) or coding sequences (CDSs)	/fasta/get_orfs_or_cdss.xml	/fasta/get_orfs_or_cdss.py	CPT	S, F
Glimmer3 to GFF3	/util/cpt_convert_glimmer_to_gff3.xml	/util/cpt_convert_glimmer_to_gff3.py	CPT	S
MGA to GFF3	/util/cpt_convert_mga_to_gff3.xml	/util/cpt_convert_mga_to_gff3.py	CPT	S
GFF3 Add Gene to CDS	/gff3/gff3_add_parents_to_cds.xml	/gff3/gff3_add_parents_to_cds.py	CPT	S, F
ShineFind v1.5	/gff3/shinefind.xml	/gff3/shinefind.py	CPT	S
GFF3 Feature Type Filter	/gff3/filter_type.xml	/gff3/filter_type.py	CPT	S
GFF3 Filter: Require Phage Start	/gff3/gff3_require_phage_start.xml	/gff3/gff3_require_phage_start.py	CPT	S
TransTermHP	/external/transterm.xml	/external/transterm.py	CPT	S
tRNA and tmRNA prediction (Aragorn)	N/A (External)	N/A (External)	External	S
Remove Annotation Feature	/gff3/remove_annotations.xml	/gff3/remove_annotations.py	CPT	S, F
Fix Aragorn tRNA model	/external/fix-aragorn-gff3.xml	/external/fix-aragorn-gff3.py	CPT	S
GFF3 Add Gene to CDS for Sixpack	/gff3/gff3_fix_sixpack.xml	/gff3/gff3_fix_sixpack.py	CPT	S
JBrowse 0.6.3+cpt	/jbrowse/jbrowse.xml	/jbrowse/jbrowse.py	CPT	S, F
Create or Update Organism	/webapollo/create_or_update_organism.xml	/webapollo/create_or_update_organism.py	CPT	S, F
Annotate	/webapollo/json2iframe.xml	/webapollo/json2iframe.py	CPT	S, F
Reformat GFF3 File	/gff3/gff3_reformat.xml	/gff3/gff3_reformat.py	CPT	F
Retrieve JBrowse	/webapollo/fetch_organism_jbrowse.xml	/webapollo/fetch_organism_jbrowse.py	CPT	F
Gff3 Filter: Require SD	/gff3/gff3_require_sd.xml	/gff3/gff3_require_sd.py	CPT	F
GFF3 Feature Sequence Export	/gff3/gff3_extract_sequence.xml	/gff3/gff3_extract_sequence.py	CPT	F
Fasta Translate	/fasta/fasta_translate.xml	/fasta/fasta_translate.py	CPT	F
TMHMM (GFF3)	/external/tmhmm.xml	/external/parse_decodeanhmm2gff3.py	CPT	F
TMHMM		N/A (External)	CPT	F
Start Codon Statistics	/fasta/start_stats.xml	/fasta/start_stats.py	CPT	F
Stop Codon Statistics	/fasta/stop_stats.xml	/fasta/stop_stats.py	CPT	F
Rebase GFF3 features	/gff3/gff3_rebase.xml	/gff3/gff3_rebase.py	CPT	F
Identify Lipoboxes	/gff3/lipory.xml	/gff3/lipory.py	CPT	F
LipoP	N/A (External)	N/A (External)	CPT	F
LipoP to GFF3	/gff3/lipoP_to_gff3.xml	/gff3/lipoP_to_gff3.py	CPT	F
Wig to BigWig	/external/wigToBigWig.xml	N/A (External)	CPT	F
Rebase Wig Analysis Results	/external/wig_rebase.xml	/external/wig_rebase.py	CPT	F
[5.33-72.0] Interproscan functional predictions of ORFs	/external/interproscan-5.33.xml	N/A (External)	Mixed	F
Intron Detection	/phage/intron_detection.xml	/phage/intron_detection.py	CPT	F
NCBI BLAST+ blastp CPT Latest	/blast_latest/tools/ncbi_blast_plus/ncbi_blastp_wrapper.xml	N/A (External)	External	F, C
NCBI BLAST+ blastn CPT Latest	/blast_latest/tools/ncbi_blast_plus/ncbi_blastn_wrapper.xml	N/A (External)	External	F, C
BlastN Results to GFF3	/blast/blastn_to_gff3.xml	/blast/blastn_to_gff3.py	CPT	F
Blast Tabular Dice Filter	/blast/blasttab_dice_filter.xml	/blast/blasttab_dice_filter.py	CPT	F
BlastP Results to GFF3	/blast/blastp_to_gff3.xml	/blast/blastp_to_gff3.py	CPT	F
Intersect and Adjacent	/gff3/intersect_and_adjacent.xml	/gff3/intersect_and_adjacent.py	CPT	F
Related Genomes	/blast/prot_relate.xml	/blast/relatedness_prot.py	CPT	C
Related Genomes	/blast/nuc_relate.xml	/blast/relatedness.py	CPT	C
Cut	N/A (Built-In)	N/A (Built-In)	Galaxy Team	C
Efetch	/edirect/efetch.xml	/util/edirect/efetch	Galaxy Team	C
Concatenate datasets	N/A (Built-In)	N/A (Built-In)	Galaxy Team	C
MIST v3	/comparative/mist3.xml	/comparative/mist3.py	CPT	C
progressiveMauve	/comparative/progressivemauve.xml	N/A (External)	CPT	C
Convert XMFA to percent identity table	/comparative/xmfa2tbl.xml	/comparative/xmfa2tbl.py	CPT	C
All tool scripts and XML files are available at (https://github.com/TAMU-CPT/Galaxy-Tools/tree/master/tools)	Tool was not written or wrapped by CPT	Tool not originally written by CPT, but wrapper was written or modified by CPT
S1 Table A list of all tools used in the structural (S), functional (F), and comparative genomics (C) workflows. The current working versions of the tools presented here are available at https://github.com/TAMU-CPT/galaxy-tools.
