# Supplementary material for: Galaxy and Apollo as a biologist-friendly interface for high-quality cooperative phage genome annotation
Source: PLoS Comput Biol. 2020 Nov 2;16(11):e1008214. doi: 10.1371/journal.pcbi.1008214 (PMC7660901; doi:10.1371/journal.pcbi.1008214)
Supplement: S2 Table — By default, the ShineFind tool searches within 3–24 nucleotides upstream of a given start codon for the longest, or first, possible Shine-Dalgarno sites that match to the following, starting with the E. coli consensus. (XLSX) [file pcbi.1008214.s002.xlsx]

## Sheet: S2 Table
AGGAGGT
GGAGGT
AGGAGG
AGGAG
GAGGT
GGAGG
AGGT
GGGT
GAGG
GGGG
AGGA
GGAG
GGA
GAG
AGG
GGT
S2 Table The consensus and derivative possible Shine-Dalgarno sequences that are the default in ShineFind. By default, the ShineFind tool searches within 5-15 nucleotides upstream of a given start codon for the longest, or first, possible Shine-Dalgarno sites that match to the following, starting with the E. coli consensus.
