# Supplementary material for: Galaxy and Apollo as a biologist-friendly interface for high-quality cooperative phage genome annotation
Source: PLoS Comput Biol. 2020 Nov 2;16(11):e1008214. doi: 10.1371/journal.pcbi.1008214 (PMC7660901; doi:10.1371/journal.pcbi.1008214)
Supplement: S3 Table — Each category may be used separately or together to restrict a BLAST analysis by TaxID. Phage common names and NCBI accession numbers are included in the custom canonical phages database, which is also pre-compiled as a BLAST database. Bolded rows contain the well-studied representatives of each morphotype. (XLSX) [file pcbi.1008214.s003.xlsx]

## Sheet: S3 Table
Taxon scientific or common name	NCBI TaxID	NCBI Accession	Host organism	Category
Bacteria	2	N/A	N/A	Bacteria
Gammasphaerolipovirus	1714270	N/A	N/A	All phages
unclassified dsDNA phages	79205	N/A	N/A	All phages
Caudovirales	28883	N/A	N/A	All phages
unclassified bacterial viruses	12333	N/A	N/A	All phages
Leviviridae	11989	N/A	N/A	All phages
Cystoviridae	10877	N/A	N/A	All phages
Inoviridae	10860	N/A	N/A	All phages
Microviridae	10841	N/A	N/A	All phages
Corticoviridae	10659	N/A	N/A	All phages
Tectiviridae	10656	N/A	N/A	All phages
Plasmaviridae	10472	N/A	N/A	All phages
Chi	1541887	NC_025442	Salmonella	Canonical phage
Phage K	221915	NC_005880	Staphylococcus aureus	Canonical phage
N4	10752	NC_008720	Escherichia coli	Canonical phage
Epsilon15	215158	NC_004775	Salmonella	Canonical phage
Felix01	77775	NC_005282	Salmonella	Canonical phage
Lambda	2681611	NC_001416	Escherichia coli	Canonical phage
Mu	2681603	NC_000929	Escherichia coli	Canonical phage
N15	1604876	NC_001901	Escherichia coli	Canonical phage
P1	10678	NC_005856	Escherichia coli	Canonical phage
P22	10754	NC_002371	Salmonella	Canonical phage
P2	10679	NC_001895	Escherichia coli	Canonical phage
P4	10680	NC_001609	Escherichia coli	Canonical phage
phi29	10756	NC_011048	Bacillus subtilis	Canonical phage
phiKMV	204270	NC_005045	Pseudomonas aeruginosa	Canonical phage
SP6	194966	NC_004831	Salmonella	Canonical phage
SPO1	10685	NC_011421	Bacillus subtilis	Canonical phage
SPP1	10724	NC_004166	Bacillus subtilis	Canonical phage
T1	1921008	NC_005833	Escherichia coli	Canonical phage
T3	10759	NC_003298	Escherichia coli	Canonical phage
T4	10665	NC_000866	Escherichia coli	Canonical phage
T5	10726	NC_005859	Escherichia coli	Canonical phage
T7	10760	NC_001604	Escherichia coli	Canonical phage
PRD1	10658	NC_001421	Escherichia coli	Canonical phage
P68	204090	NC_004679	Staphylococcus aureus	Canonical phage
9NA	1113547	NC_025443	Salmonella	Canonical phage
Vi01	1987993	NC_015296	Salmonella	Canonical phage
phi92	948870	NC_023693	Escherichia coli	Canonical phage
phiETA	106284	NC_003288	Staphylococcus aureus	Canonical phage
HK97	37554	NC_002167	Escherichia coli	Canonical phage
HK022	10742	NC_002166	Escherichia coli	Canonical phage
186	2681630	NC_001317	Escherichia coli	Canonical phage
Tuc2009	35241	NC_002703	Lactococcus	Canonical phage
P335	354260	NC_004746	Lactococcus	Canonical phage
TP901-1	35345	NC_002747	Lactococcus	Canonical phage
A118	40521	NC_003216	Listeria monocytogenes	Canonical phage
L5	31757	NC_001335	Mycobacterium smegmatis	Canonical phage
Bxb1	148603	NC_002656	Mycobacterium smegmatis	Canonical phage
S3 Table List of common names and identifiers used in BLAST. Each category may be used separately or together to restrict a BLAST analysis by TaxID. Phage common names and NCBI accession numbers are included in the custom canonical phages database, which is also pre-compiled as a BLAST database. Bolded rows contain the well-studied representatives of each morphotype.
