# Supplementary material for: Galaxy and Apollo as a biologist-friendly interface for high-quality cooperative phage genome annotation
Source: PLoS Comput Biol. 2020 Nov 2;16(11):e1008214. doi: 10.1371/journal.pcbi.1008214 (PMC7660901; doi:10.1371/journal.pcbi.1008214)
Supplement: S4 Table — Current versions of all published workflows can be accessed at https://cpt.tamu.edu/galaxy-pub/workflows/list_published. (XLSX) [file pcbi.1008214.s004.xlsx]

## Sheet: S4 Table
Workflow Name	Direct Link
PAP Structural Workflow v2020.01	https://cpt.tamu.edu/galaxy-pub/u/cpt-workflows/w/pap-structural-workflow-v202001
PAP Functional Workflow v2020.03	https://cpt.tamu.edu/galaxy-pub/u/cpt-workflows/w/pap-functional-workflow-v202003
Phage Comparative Genomics v2020.01	https://cpt.tamu.edu/galaxy-pub/u/cpt-workflows/w/phage-comparative-genomics-v202001
Upload Previously Annotated Sequence to Apollo v2020.01	https://cpt.tamu.edu/galaxy-pub/u/cpt-workflows/w/upload-annotated-sequence-to-apollo-v202001
Upload GenBank into Apollo v2020.01	https://cpt.tamu.edu/galaxy-pub/u/cpt-workflows/w/upload-genbank-into-apollo-v202001
GFF3 to Apollo evidence track v2020.01	https://cpt.tamu.edu/galaxy-pub/u/cpt-workflows/w/gff3-to-apollo-evidence-track-v202001
Custom BLASTp to Apollo Evidence Track - User DB v2020.01	https://cpt.tamu.edu/galaxy-pub/u/cpt-workflows/w/custom-blastp-to-apollo-evidence-track-user-db-v202001
Custom BLASTp to Apollo Evidence Track - Local DB v2020.01	https://cpt.tamu.edu/galaxy-pub/u/cpt-workflows/w/custom-blastp-to-apollo-evidence-track-local-db-v202001
X-Vis from GFF3/Fasta v2020.01	https://cpt.tamu.edu/galaxy-pub/u/cpt-workflows/w/x-vis-from-gff3fasta-v202001
BLAST antiCRISPRdb to Apollo Evidence Track v2020.01	https://cpt.tamu.edu/galaxy-pub/u/cpt-workflows/w/blast-anticrisprdb-to-apollo-evidence-track-v202001
S4 Table Helpful CPT Galaxy workflow links. Current versions of all published workflows can be accessed at https://cpt.tamu.edu/galaxy-pub/workflows/list_published.
