# Supplementary material for: Galaxy and Apollo as a biologist-friendly interface for high-quality cooperative phage genome annotation
Source: PLoS Comput Biol. 2020 Nov 2;16(11):e1008214. doi: 10.1371/journal.pcbi.1008214 (PMC7660901; doi:10.1371/journal.pcbi.1008214)
Supplement: S5 Table — Five phages, the canonical phage T1 and four previously annotated at the CPT, were assessed with RASTtk and features were compared. The number of gene features listed is strictly a count, not reflecting the possibility that completely different genes, or genes with alternate starts, were called. The hypothetical protein count is meant to be a proxy for functional annotation. Since RASTtk also uses the nonspecific name “phage protein”, this term was separately tallied. In the additional features row are listed genes and other aspects of phage genomes that are typically only identified by manual inspection, and which only our pipeline identifies here. tmp = tape measure protein, and terminators refer to rho-independent terminators predicted by TransTermHP. Compiled annotation data can be browsed by the public at https://cpt.tamu.edu/apollo/jbrowse/. (XLSX) [file pcbi.1008214.s005.xlsx]

## Sheet: S5 Table
Phage name:	Vibrio phage Phriendly	Proteus phage Saba	Serratia phage MTx	Escherichia phage Mansfield	Enterobacteria phage T1
Genbank accession:	MN062185	MN062188	MK618717	MK903282	NC_005833
Genome length (bp)	50218	60056	68621	68120	48836
Phage type (morphotype)	Novel (podo-)	Chi-like (sipho-)	Novel (myo-)	PB1-like (myo-)	T1-like (sipho-)
Additional features	u-spanin, terminator	overlapping spanins, tmp chaperones, terminators	repeat region, terminators	embedded spanins, repeat region, terminator	u-spanin, tmp chaperones, terminal repeat, terminators
Number of gene features
CPT Galaxy (MGA/Glimmer/GetORFs)	71	77	104	105	79
					(77 in RefSeq)
RASTk	66	76	100	99	76
Number of hypothetical proteins (phage proteincount)
CPT Galaxy (MGA/Glimmer/GetORFs)	46	51	77	73	39
					(66 in RefSeq)
RASTk	60 (1)	66 (0)	71 (17)	75 (11)	0 (54)
Number of genes with Shine-Dalgarno sequence
CPT Galaxy (MGA/Glimmer/GetORFs)	71	74	103	103	79
RASTk	64	71	96	96	75
S5 Table Comparison of phage genome annotations performed using different methods. Five phages, the canonical phage T1 and four previously annotated at the CPT, were assessed with RASTk and features were compared. The number of gene features listed is strictly a count, not reflecting the possibility that completely different genes, or genes with alternate starts, were called. The hypothetical pro…
